# Supplementary material for: Association between DIAPH1 variant and posterior circulation involvement with Moyamoya disease
Source: Sci Rep. 2023 Jul 3;13:10732. doi: 10.1038/s41598-023-37665-1 (PMC10318013; doi:10.1038/s41598-023-37665-1)
Supplement: Supplementary file 1 — Supplementary Information 1. [file 41598_2023_37665_MOESM1_ESM.xlsx]

## Sheet: Sheet1
Pre-experiment results of 4 cases of Asian moyamoya disease						Mutation information description
Exon detection	Name of subject	SNP site base	SNP ID	Nucleotide change	Amino acid change	Reference sequence base	Mutation site region sequence	Name of peak chart
DIAPH1_E1	649573	Absence of mutation						649573__(S211019-6546F)DIAPH1_E1-F1__B10_2110510711G.ab1
	668214	Absence of mutation						668214__(S211019-6546F)DIAPH1_E1-F1__D10_2110510713G.ab1
	669531	Absence of mutation						669531__(S211019-6546F)DIAPH1_E1-F1__A10_2110510710G.ab1
	671914	Absence of mutation						671914__(S211019-6546F)DIAPH1_E1-F1__C10_2110510712G.ab1
DIAPH1_E2	649573	Absence of mutation						649573__(S211019-6546R)DIAPH1_E2-F1__F01_2110510434G.ab1
	668214	Absence of mutation						668214__(S211019-6546R)DIAPH1_E2-F1__H01_2110510436G.ab1
	669531	Absence of mutation						669531__(S211019-6546R)DIAPH1_E2-F1__E01_2110510433G.ab1
	671914	Absence of mutation						671914__(S211019-6546R)DIAPH1_E2-F1__G01_2110510435G.ab1
DIAPH1_E3	649573	Absence of mutation						649573__(S211019-6524R)DIAPH1_E3-R__B02_2110510438G.ab1
	668214	Absence of mutation						668214__(S211019-6524R)DIAPH1_E3-R__D02_2110510440G.ab1
	669531	Absence of mutation						669531__(S211019-6524R)DIAPH1_E3-R__A02_2110510437G.ab1
	671914	Absence of mutation						671914__(S211019-6524F)DIAPH1_E3-F__A04_2110510439G.ab1
DIAPH1_E4	649573	Absence of mutation						649573__(S211019-6525F)DIAPH1_E4-F__E08_2110510936G.ab1
	668214	Absence of mutation						668214__(S211019-6525F)DIAPH1_E4-F__H02_2110510444G.ab1
	669531	Absence of mutation						669531__(S211027-6626R)DIAPH1-E4-R1__B06_2110510441G.ab1
	671914	Absence of mutation						671914__(S211019-6525F)DIAPH1_E4-F__F08_2110510937G.ab1
DIAPH1_E5	649573	Absence of mutation						649573__(S211019-6547F)DIAPH1_E5-E6-R1__B03_2110510446G.ab1
	668214	Absence of mutation						668214__(S211019-6547F)DIAPH1_E5-E6-R1__D03_2110510448G.ab1
	669531	Absence of mutation						669531__(S211019-6547F)DIAPH1_E5-E6-R1__A03_2110510445G.ab1
	671914	Absence of mutation						671914__(S211019-6547F)DIAPH1_E5-E6-R1__C03_2110510447G.ab1
DIAPH1_E6	649573	Absence of mutation						649573__(S211019-6547F)DIAPH1_E5-E6-R1__B03_2110510446G.ab1
	668214	Absence of mutation						668214__(S211019-6547F)DIAPH1_E5-E6-R1__D03_2110510448G.ab1
	669531	Absence of mutation						669531__(S211019-6547F)DIAPH1_E5-E6-R1__A03_2110510445G.ab1
	671914	Absence of mutation						671914__(S211019-6547F)DIAPH1_E5-E6-R1__C03_2110510447G.ab1
DIAPH1_E7	649573	Absence of mutation						649573__(S211019-6547R)DIAPH1_E7-F1__F03_2110510450G.ab1
	668214	Absence of mutation						668214__(S211019-6547R)DIAPH1_E7-F1__H03_2110510452G.ab1
	669531	Absence of mutation						669531__(S211019-6547R)DIAPH1_E7-F1__E03_2110510449G.ab1
	671914	Absence of mutation						671914__(S211019-6547R)DIAPH1_E7-F1__G03_2110510451G.ab1
DIAPH1_E8	649573	Absence of mutation						649573__(S211019-6548F)DIAPH1_E8-R1__B04_2110510454G.ab1
	668214	Absence of mutation						668214__(S211019-6548F)DIAPH1_E8-R1__D04_2110510456G.ab1
	669531	Absence of mutation						669531__(S211019-6548F)DIAPH1_E8-R1__A04_2110510453G.ab1
	671914	Absence of mutation						671914__(S211019-6548F)DIAPH1_E8-R1__C04_2110510455G.ab1
DIAPH1_E9	649573	Absence of mutation						649573__(S211019-6548R)DIAPH1_E9-F1__F04_2110510458G.ab1
	668214	Absence of mutation						668214__(S211019-6548R)DIAPH1_E9-F1__H04_2110510460G.ab1
	669531	Absence of mutation						669531__(S211019-6548R)DIAPH1_E9-F1__F07_2110510457G.ab1
	671914	Absence of mutation						671914__(S211019-6548R)DIAPH1_E9-F1__G04_2110510459G.ab1
DIAPH1_E10	649573	Absence of mutation						649573__(S211019-6549F)DIAPH1_E10-E11-R1__B05_2110510462G.ab1
	668214	Absence of mutation						668214__(S211019-6549F)DIAPH1_E10-E11-R1__D05_2110510464G.ab1
	669531	Absence of mutation						669531__(S211019-6549F)DIAPH1_E10-E11-R1__A05_2110510461G.ab1
	671914	Absence of mutation						671914__(S211019-6549F)DIAPH1_E10-E11-R1__C05_2110510463G.ab1
DIAPH1_E11	649573	Absence of mutation						649573__(S211019-6549F)DIAPH1_E10-E11-R1__B05_2110510462G.ab1
	668214	Absence of mutation						668214__(S211019-6549F)DIAPH1_E10-E11-R1__D05_2110510464G.ab1
	669531	Absence of mutation						669531__(S211019-6549F)DIAPH1_E10-E11-R1__A05_2110510461G.ab1
	671914	Absence of mutation						671914__(S211019-6549F)DIAPH1_E10-E11-R1__C05_2110510463G.ab1
DIAPH1_E12	649573	Absence of mutation						649573__(S211019-6549R)DIAPH1_E12-R1__F05_2110510466G.ab1
	668214	Absence of mutation						668214__(S211019-6549R)DIAPH1_E12-R1__H05_2110510468G.ab1
	669531	Absence of mutation						669531__(S211019-6549R)DIAPH1_E12-R1__E05_2110510465G.ab1
	671914	Absence of mutation						671914__(S211019-6549R)DIAPH1_E12-R1__G05_2110510467G.ab1
DIAPH1_E13	649573	Absence of mutation						649573__(S211019-6550F)DIAPH1_E13-R1__B06_2110510470G.ab1
	668214	Absence of mutation						668214__(S211019-6550F)DIAPH1_E13-R1__D06_2110510472G.ab1
	669531	Absence of mutation						669531__(S211019-6550F)DIAPH1_E13-R1__A06_2110510469G.ab1
	671914	Absence of mutation						671914__(S211019-6550F)DIAPH1_E13-R1__C06_2110510471G.ab1
DIAPH1_E14	649573	Absence of mutation						649573__(S211019-6550R)DIAPH1_E14-R1__F06_2110510474G.ab1
	668214	Absence of mutation						668214__(S211019-6550R)DIAPH1_E14-R1__H06_2110510476G.ab1
	669531	Absence of mutation						669531__(S211019-6550R)DIAPH1_E14-R1__G07_2110510473G.ab1
	671914	Absence of mutation						671914__(S211019-6550R)DIAPH1_E14-R1__G06_2110510475G.ab1
DIAPH1_E15	649573	Absence of mutation						649573__(S211019-6551F)DIAPH1_E15-R1__B07_2110510478G.ab1
	668214	Absence of mutation						668214__(S211019-6551F)DIAPH1_E15-R1__D07_2110510480G.ab1
	669531	Absence of mutation						669531__(S211019-6551F)DIAPH1_E15-R1__A07_2110510477G.ab1
	671914	Absence of mutation						671914__(S211019-6551F)DIAPH1_E15-R1__C07_2110510479G.ab1
DIAPH1-E16	649573	Absence of mutation						649573__(S211022-6595F)DIAPH1-E16-NF1__C11_2110511594G.ab1
								649573__(S211022-6595R)DIAPH1-E16-NR1__D11_2110511594G.ab1
	668214	Absence of mutation						668214__(S211022-6595F)DIAPH1-E16-NF1__G11_2110511596G.ab1
								668214__(S211022-6595R)DIAPH1-E16-NR1__H11_2110511596G.ab1
	669531	Absence of mutation						669531__(S211022-6595F)DIAPH1-E16-NF1__A11_2110511593G.ab1
								669531__(S211022-6595R)DIAPH1-E16-NR1__D04_2110512245G.ab1
	671914	Absence of mutation						671914__(S211019-6535F)DIAPH1-E16-F__E01_2110513446G.ab1
								671914__(S211022-6595R)DIAPH1-E16-NR1__H01_2110513447G.ab1
DIAPH1_E17	649573	Absence of mutation						649573__(S211019-6552F)DIAPH1_E17-F1__B08_2110510486G.ab1
	668214	Absence of mutation						668214__(S211019-6552F)DIAPH1_E17-F1__D08_2110510488G.ab1
	669531	Absence of mutation						669531__(S211019-6552F)DIAPH1_E17-F1__A08_2110510485G.ab1
	671914	Absence of mutation						671914__(S211019-6552F)DIAPH1_E17-F1__C08_2110510487G.ab1
DIAPH1_E18	649573	Absence of mutation						649573__(S211019-6537R)DIAPH1_E18-R__F08_2110510490G.ab1
	668214	Absence of mutation						668214__(S211019-6537R)DIAPH1_E18-R__H08_2110510492G.ab1
	669531	Absence of mutation						669531__(S211019-6537R)DIAPH1_E18-R__E08_2110510489G.ab1
	671914	Absence of mutation						671914__(S211019-6537R)DIAPH1_E18-R__G08_2110510491G.ab1
DIAPH1_E19	649573	Absence of mutation						649573__(S211019-6552R)DIAPH1_E19-F1__B09_2110510494G.ab1
	668214	Absence of mutation						668214__(S211019-6552R)DIAPH1_E19-F1__D09_2110510496G.ab1
	669531	Absence of mutation						669531__(S211019-6552R)DIAPH1_E19-F1__A09_2110510493G.ab1
	671914	Absence of mutation						671914__(S211019-6552R)DIAPH1_E19-F1__C09_2110510495G.ab1
DIAPH1_E20	649573	Absence of mutation						649573__(S211019-6553F)DIAPH1_E20-F1__F09_2110510498G.ab1
	668214	Absence of mutation						668214__(S211019-6553F)DIAPH1_E20-F1__H09_2110510500G.ab1
	669531	Absence of mutation						669531__(S211019-6553F)DIAPH1_E20-F1__E09_2110510497G.ab1
	671914	Absence of mutation						671914__(S211019-6553F)DIAPH1_E20-F1__G09_2110510499G.ab1
DIAPH1_E21	649573	Absence of mutation						649573__(S211019-6553R)DIAPH1_E21-F1__B10_2110510502G.ab1
	668214	Absence of mutation						668214__(S211019-6553R)DIAPH1_E21-F1__D10_2110510504G.ab1
	669531	Absence of mutation						669531__(S211019-6553R)DIAPH1_E21-F1__A10_2110510501G.ab1
	671914	Absence of mutation						671914__(S211019-6553R)DIAPH1_E21-F1__C10_2110510503G.ab1
DIAPH1_E22	649573	Absence of mutation						649573__(S211019-6554F)DIAPH1_E22-E23-F1__F10_2110510506G.ab1
	668214	Absence of mutation						668214__(S211019-6554F)DIAPH1_E22-E23-F1__H10_2110510508G.ab1
	669531	Absence of mutation						669531__(S211019-6554F)DIAPH1_E22-E23-F1__E10_2110510505G.ab1
	671914	Absence of mutation						671914__(S211019-6554F)DIAPH1_E22-E23-F1__G10_2110510507G.ab1
DIAPH1_E23	649573	Absence of mutation						649573__(S211019-6554F)DIAPH1_E22-E23-F1__F10_2110510506G.ab1
	668214	Absence of mutation						668214__(S211019-6554F)DIAPH1_E22-E23-F1__H10_2110510508G.ab1
	669531	Absence of mutation						669531__(S211019-6554F)DIAPH1_E22-E23-F1__E10_2110510505G.ab1
	671914	Absence of mutation						671914__(S211019-6554F)DIAPH1_E22-E23-F1__G10_2110510507G.ab1
DIAPH1_E24	649573	Absence of mutation						649573__(S211019-6554R)DIAPH1_E24-R1__B11_2110510510G.ab1
	668214	Absence of mutation						668214__(S211019-6554R)DIAPH1_E24-R1__D11_2110510512G.ab1
	669531	Absence of mutation						669531__(S211019-6554R)DIAPH1_E24-R1__A11_2110510509G.ab1
	671914	Absence of mutation						671914__(S211019-6554R)DIAPH1_E24-R1__C11_2110510511G.ab1
DIAPH1_E25	649573	Absence of mutation						649573__(S211019-6555F)DIAPH1_E25-E26-R1__F11_2110510514G.ab1
	668214	Absence of mutation						668214__(S211019-6555F)DIAPH1_E25-E26-R1__H11_2110510516G.ab1
	669531	Absence of mutation						669531__(S211019-6555F)DIAPH1_E25-E26-R1__E11_2110510513G.ab1
	671914	Absence of mutation						671914__(S211019-6555F)DIAPH1_E25-E26-R1__G11_2110510515G.ab1
DIAPH1_E26	649573	Absence of mutation						649573__(S211019-6555F)DIAPH1_E25-E26-R1__F11_2110510514G.ab1
	668214	Absence of mutation						668214__(S211019-6555F)DIAPH1_E25-E26-R1__H11_2110510516G.ab1
	669531	Absence of mutation						669531__(S211019-6555F)DIAPH1_E25-E26-R1__E11_2110510513G.ab1
	671914	Absence of mutation						671914__(S211019-6555F)DIAPH1_E25-E26-R1__G11_2110510515G.ab1
DIAPH1_E27	649573	Absence of mutation						649573__(S211019-6555R)DIAPH1_E27-F1__B12_2110510518G.ab1
	668214	Absence of mutation						668214__(S211019-6555R)DIAPH1_E27-F1__D12_2110510520G.ab1
	669531	Absence of mutation						669531__(S211019-6555R)DIAPH1_E27-F1__A12_2110510517G.ab1
	671914	TC	rs2302102	c.3570C>T	p.Gly1193=	C	taacagaggg[C/T]gatgagacag	671914__(S211019-6555R)DIAPH1_E27-F1__C12_2110510519G.ab1
DIAPH1_E28	649573	Absence of mutation						649573__(S211019-6556F)DIAPH1_E28-R1__B05_2110510522G.ab1
	668214	Absence of mutation						668214__(S211019-6556F)DIAPH1_E28-R1__D05_2110510524G.ab1
	669531	Absence of mutation						669531__(S211019-6556F)DIAPH1_E28-R1__A05_2110510521G.ab1
	671914	Absence of mutation						671914__(S211019-6556F)DIAPH1_E28-R1__C05_2110510523G.ab1
Results of 46 cases of Asian moyamoya disease						Mutation information description
Exon detection	Name of subject	SNP site base	SNP ID	Nucleotide change	Amino acid change	Reference sequence base	Mutation site region sequence	Name of peak chart
DIAPH1_E21	542481	Absence of mutation						542481__(S211019-6553R)DIAPH1_E21-F1__D11_2111516274G.ab1
	573342	Absence of mutation						573342__(S211019-6553R)DIAPH1_E21-F1__H11_2111516278G.ab1
	633635	Absence of mutation						633635__(S211019-6553R)DIAPH1_E21-F1__B06_2111516724G.ab1
	649954	Absence of mutation						649954__(S211019-6553R)DIAPH1_E21-F1__C10_2111515597G.ab1
	652134	Absence of mutation						652134__(S211019-6553R)DIAPH1_E21-F1__B12_2111516280G.ab1
	652614	Absence of mutation						652614__(S211019-6553R)DIAPH1_E21-F1__H06_2111516729G.ab1
	654393	Absence of mutation						654393__(S211019-6553R)DIAPH1_E21-F1__B09_2111516256G.ab1
	656399	Absence of mutation						656399__(S211019-6553R)DIAPH1_E21-F1__D09_2111516258G.ab1
	656660	Absence of mutation						656660__(S211019-6553R)DIAPH1_E21-F1__C10_2111516265G.ab1
	658096	Absence of mutation						658096__(S211019-6553R)DIAPH1_E21-F1__H09_2111516262G.ab1
	668482	Absence of mutation						668482__(S211019-6553R)DIAPH1_E21-F1__B10_2111515596G.ab1
	668888	Absence of mutation						668888__(S211019-6553R)DIAPH1_E21-F1__E11_2111516275G.ab1
	670371	Absence of mutation						670371__(S211019-6553R)DIAPH1_E21-F1__A10_2111515595G.ab1
	670536	Absence of mutation						670536__(S211019-6553R)DIAPH1_E21-F1__G01_2111517003G.ab1
	671026	Absence of mutation						671026__(S211019-6553R)DIAPH1_E21-F1__F06_2111516727G.ab1
	671037	Absence of mutation						671037__(S211019-6553R)DIAPH1_E21-F1__D12_2111516282G.ab1
	671448	Absence of mutation						671448__(S211019-6553R)DIAPH1_E21-F1__B12_2111516283G.ab1
	677050	Absence of mutation						677050__(S211019-6553R)DIAPH1_E21-F1__D10_2111515598G.ab1
	677602	Absence of mutation						677602__(S211019-6553R)DIAPH1_E21-F1__A06_2111516723G.ab1
	677789	Absence of mutation						677789__(S211019-6553R)DIAPH1_E21-F1__C11_2111516273G.ab1
	678424	Absence of mutation						678424__(S211019-6553R)DIAPH1_E21-F1__B11_2111516272G.ab1
	678528	Absence of mutation						678528__(S211019-6553R)DIAPH1_E21-F1__G06_2111516728G.ab1
	681614	Absence of mutation						681614__(S211019-6553R)DIAPH1_E21-F1__A12_2111516279G.ab1
	682281	Absence of mutation						682281__(S211019-6553R)DIAPH1_E21-F1__H12_2111516286G.ab1
	682379	Absence of mutation						682379__(S211019-6553R)DIAPH1_E21-F1__C09_2111516257G.ab1
	682929	Absence of mutation						682929__(S211019-6553R)DIAPH1_E21-F1__D06_2111516726G.ab1
	688419	Absence of mutation						688419__(S211019-6553R)DIAPH1_E21-F1__C06_2111516725G.ab1
	688943	Absence of mutation						688943__(S211019-6553R)DIAPH1_E21-F1__A02_2111517005G.ab1
	689135	Absence of mutation						689135__(S211019-6553R)DIAPH1_E21-F1__G11_2111516277G.ab1
	690983	Absence of mutation						690983__(S211019-6553R)DIAPH1_E21-F1__C12_2111516281G.ab1
	691855	Absence of mutation						691855__(S211019-6553R)DIAPH1_E21-F1__E09_2111516259G.ab1
	691909	Absence of mutation						691909__(S211019-6553R)DIAPH1_E21-F1__F12_2111516284G.ab1
	692485	Absence of mutation						692485__(S211019-6553R)DIAPH1_E21-F1__A09_2111516255G.ab1
	693282	Absence of mutation						693282__(S211019-6553R)DIAPH1_E21-F1__A11_2111516271G.ab1
	693426	Absence of mutation						693426__(S211019-6553R)DIAPH1_E21-F1__F10_2111516268G.ab1
	694094	Absence of mutation						694094__(S211019-6553R)DIAPH1_E21-F1__G09_2111516261G.ab1
	694100	Absence of mutation						694100__(S211019-6553R)DIAPH1_E21-F1__G10_2111516269G.ab1
	694324	Absence of mutation						694324__(S211019-6553R)DIAPH1_E21-F1__B10_2111516264G.ab1
	694713	Absence of mutation						694713__(S211019-6553R)DIAPH1_E21-F1__F11_2111516276G.ab1
	695450	Absence of mutation						695450__(S211019-6553R)DIAPH1_E21-F1__F09_2111516260G.ab1
	695972	Absence of mutation						695972__(S211019-6553R)DIAPH1_E21-F1__E10_2111516267G.ab1
	696537	Absence of mutation						696537__(S211019-6553R)DIAPH1_E21-F1__H10_2111516270G.ab1
	696570	Absence of mutation						696570__(S211019-6553R)DIAPH1_E21-F1__H01_2111517004G.ab1
	699639	Absence of mutation						699639__(S211019-6553R)DIAPH1_E21-F1__D10_2111516266G.ab1
	700431	Absence of mutation						700431__(S211019-6553R)DIAPH1_E21-F1__A10_2111516263G.ab1
	700939	Absence of mutation						700939__(S211019-6553R)DIAPH1_E21-F1__G12_2111516285G.ab1
DIAPH1_E22	542481	Absence of mutation						542481__(S211019-6554F)DIAPH1_E22-E23-F1__D03_2111516306G.ab1
	573342	Absence of mutation						573342__(S211019-6554F)DIAPH1_E22-E23-F1__H03_2111516310G.ab1
	633635	Absence of mutation						633635__(S211019-6554F)DIAPH1_E22-E23-F1__B07_2111516731G.ab1
	649954	Absence of mutation						649954__(S211019-6554F)DIAPH1_E22-E23-F1__C02_2111515601G.ab1
	652134	Absence of mutation						652134__(S211019-6554F)DIAPH1_E22-E23-F1__B04_2111516312G.ab1
	652614	Absence of mutation						652614__(S211019-6554F)DIAPH1_E22-E23-F1__H07_2111516736G.ab1
	654393	Absence of mutation						654393__(S211019-6554F)DIAPH1_E22-E23-F1__B01_2111516288G.ab1
	656399	Absence of mutation						656399__(S211019-6554F)DIAPH1_E22-E23-F1__G09_2111516290G.ab1
	656660	Absence of mutation						656660__(S211019-6554F)DIAPH1_E22-E23-F1__C02_2111516297G.ab1
	658096	Absence of mutation						658096__(S211019-6554F)DIAPH1_E22-E23-F1__H01_2111516294G.ab1
	668482	Absence of mutation						668482__(S211019-6554F)DIAPH1_E22-E23-F1__F10_2111515600G.ab1
	668888	Absence of mutation						668888__(S211019-6554F)DIAPH1_E22-E23-F1__E03_2111516307G.ab1
	670371	Absence of mutation						670371__(S211019-6554F)DIAPH1_E22-E23-F1__E10_2111515599G.ab1
	670536	Absence of mutation						670536__(S211019-6554F)DIAPH1_E22-E23-F1__B02_2111517006G.ab1
	671026	Absence of mutation						671026__(S211019-6554F)DIAPH1_E22-E23-F1__E07_2111516734G.ab1
	671037	Absence of mutation						671037__(S211019-6554F)DIAPH1_E22-E23-F1__D04_2111516314G.ab1
	671448	Absence of mutation						671448__(S211019-6554F)DIAPH1_E22-E23-F1__E04_2111516315G.ab1
	677050	Absence of mutation						677050__(S211019-6554F)DIAPH1_E22-E23-F1__H10_2111515602G.ab1
	677602	Absence of mutation						677602__(S211019-6554F)DIAPH1_E22-E23-F1__A07_2111516730G.ab1
	677789	Absence of mutation						677789__(S211019-6554F)DIAPH1_E22-E23-F1__C03_2111516305G.ab1
	678424	Absence of mutation						678424__(S211019-6554F)DIAPH1_E22-E23-F1__B03_2111516304G.ab1
	678528	Absence of mutation						678528__(S211019-6554F)DIAPH1_E22-E23-F1__G07_2111516735G.ab1
	681614	Absence of mutation						681614__(S211019-6554F)DIAPH1_E22-E23-F1__A04_2111516311G.ab1
	682281	Absence of mutation						682281__(S211019-6554F)DIAPH1_E22-E23-F1__H04_2111516318G.ab1
	682379	Absence of mutation						682379__(S211019-6554F)DIAPH1_E22-E23-F1__C01_2111516289G.ab1
	682929	Absence of mutation						682929__(S211019-6554F)DIAPH1_E22-E23-F1__D07_2111516733G.ab1
	688419	Absence of mutation						688419__(S211019-6554F)DIAPH1_E22-E23-F1__C07_2111516732G.ab1
	688943	Absence of mutation						688943__(S211019-6554F)DIAPH1_E22-E23-F1__D02_2111517008G.ab1
	689135	Absence of mutation						689135__(S211019-6554F)DIAPH1_E22-E23-F1__G03_2111516309G.ab1
	690983	Absence of mutation						690983__(S211019-6554F)DIAPH1_E22-E23-F1__C04_2111516313G.ab1
	691855	Absence of mutation						691855__(S211019-6554F)DIAPH1_E22-E23-F1__E01_2111516291G.ab1
	691909	Absence of mutation						691909__(S211019-6554F)DIAPH1_E22-E23-F1__F04_2111516316G.ab1
	692485	Absence of mutation						692485__(S211019-6554F)DIAPH1_E22-E23-F1__A01_2111516287G.ab1
	693282	Absence of mutation						693282__(S211019-6554F)DIAPH1_E22-E23-F1__A03_2111516303G.ab1
	693426	Absence of mutation						693426__(S211019-6554F)DIAPH1_E22-E23-F1__F02_2111516300G.ab1
	694094	Absence of mutation						694094__(S211019-6554F)DIAPH1_E22-E23-F1__G01_2111516293G.ab1
	694100	Absence of mutation						694100__(S211019-6554F)DIAPH1_E22-E23-F1__G02_2111516301G.ab1
	694324	Absence of mutation						694324__(S211019-6554F)DIAPH1_E22-E23-F1__B02_2111516296G.ab1
	694713	Absence of mutation						694713__(S211019-6554F)DIAPH1_E22-E23-F1__F03_2111516308G.ab1
	695450	Absence of mutation						695450__(S211019-6554F)DIAPH1_E22-E23-F1__F01_2111516292G.ab1
	695972	Absence of mutation						695972__(S211019-6554F)DIAPH1_E22-E23-F1__E02_2111516299G.ab1
	696537	Absence of mutation						696537__(S211019-6554F)DIAPH1_E22-E23-F1__H02_2111516302G.ab1
	696570	Absence of mutation						696570__(S211019-6554F)DIAPH1_E22-E23-F1__C02_2111517007G.ab1
	699639	Absence of mutation						699639__(S211019-6554F)DIAPH1_E22-E23-F1__D02_2111516298G.ab1
	700431	Absence of mutation						700431__(S211019-6554F)DIAPH1_E22-E23-F1__A02_2111516295G.ab1
	700939	Absence of mutation						700939__(S211019-6554F)DIAPH1_E22-E23-F1__C12_2111516317G.ab1
DIAPH1_E23	542481	Absence of mutation						542481__(S211019-6554F)DIAPH1_E22-E23-F1__D03_2111516306G.ab1
	573342	Absence of mutation						573342__(S211019-6554F)DIAPH1_E22-E23-F1__H03_2111516310G.ab1
	633635	Absence of mutation						633635__(S211019-6554F)DIAPH1_E22-E23-F1__B07_2111516731G.ab1
	649954	Absence of mutation						649954__(S211019-6554F)DIAPH1_E22-E23-F1__C02_2111515601G.ab1
	652134	Absence of mutation						652134__(S211019-6554F)DIAPH1_E22-E23-F1__B04_2111516312G.ab1
	652614	Absence of mutation						652614__(S211019-6554F)DIAPH1_E22-E23-F1__H07_2111516736G.ab1
	654393	Absence of mutation						654393__(S211019-6554F)DIAPH1_E22-E23-F1__B01_2111516288G.ab1
	656399	Absence of mutation						656399__(S211019-6554F)DIAPH1_E22-E23-F1__G09_2111516290G.ab1
	656660	Absence of mutation						656660__(S211019-6554F)DIAPH1_E22-E23-F1__C02_2111516297G.ab1
	658096	Absence of mutation						658096__(S211019-6554F)DIAPH1_E22-E23-F1__H01_2111516294G.ab1
	668482	Absence of mutation						668482__(S211019-6554F)DIAPH1_E22-E23-F1__F10_2111515600G.ab1
	668888	Absence of mutation						668888__(S211019-6554F)DIAPH1_E22-E23-F1__E03_2111516307G.ab1
	670371	Absence of mutation						670371__(S211019-6554F)DIAPH1_E22-E23-F1__E10_2111515599G.ab1
	670536	Absence of mutation						670536__(S211019-6554F)DIAPH1_E22-E23-F1__B02_2111517006G.ab1
	671026	Absence of mutation						671026__(S211019-6554F)DIAPH1_E22-E23-F1__E07_2111516734G.ab1
	671037	Absence of mutation						671037__(S211019-6554F)DIAPH1_E22-E23-F1__D04_2111516314G.ab1
	671448	Absence of mutation						671448__(S211019-6554F)DIAPH1_E22-E23-F1__E04_2111516315G.ab1
	677050	Absence of mutation						677050__(S211019-6554F)DIAPH1_E22-E23-F1__H10_2111515602G.ab1
	677602	Absence of mutation						677602__(S211019-6554F)DIAPH1_E22-E23-F1__A07_2111516730G.ab1
	677789	Absence of mutation						677789__(S211019-6554F)DIAPH1_E22-E23-F1__C03_2111516305G.ab1
	678424	Absence of mutation						678424__(S211019-6554F)DIAPH1_E22-E23-F1__B03_2111516304G.ab1
	678528	Absence of mutation						678528__(S211019-6554F)DIAPH1_E22-E23-F1__G07_2111516735G.ab1
	681614	Absence of mutation						681614__(S211019-6554F)DIAPH1_E22-E23-F1__A04_2111516311G.ab1
	682281	Absence of mutation						682281__(S211019-6554F)DIAPH1_E22-E23-F1__H04_2111516318G.ab1
	682379	Absence of mutation						682379__(S211019-6554F)DIAPH1_E22-E23-F1__C01_2111516289G.ab1
	682929	Absence of mutation						682929__(S211019-6554F)DIAPH1_E22-E23-F1__D07_2111516733G.ab1
	688419	Absence of mutation						688419__(S211019-6554F)DIAPH1_E22-E23-F1__C07_2111516732G.ab1
	688943	Absence of mutation						688943__(S211019-6554F)DIAPH1_E22-E23-F1__D02_2111517008G.ab1
	689135	Absence of mutation						689135__(S211019-6554F)DIAPH1_E22-E23-F1__G03_2111516309G.ab1
	690983	Absence of mutation						690983__(S211019-6554F)DIAPH1_E22-E23-F1__C04_2111516313G.ab1
	691855	Absence of mutation						691855__(S211019-6554F)DIAPH1_E22-E23-F1__E01_2111516291G.ab1
	691909	Absence of mutation						691909__(S211019-6554F)DIAPH1_E22-E23-F1__F04_2111516316G.ab1
	692485	Absence of mutation						692485__(S211019-6554F)DIAPH1_E22-E23-F1__A01_2111516287G.ab1
	693282	Absence of mutation						693282__(S211019-6554F)DIAPH1_E22-E23-F1__A03_2111516303G.ab1
	693426	Absence of mutation						693426__(S211019-6554F)DIAPH1_E22-E23-F1__F02_2111516300G.ab1
	694094	Absence of mutation						694094__(S211019-6554F)DIAPH1_E22-E23-F1__G01_2111516293G.ab1
	694100	Absence of mutation						694100__(S211019-6554F)DIAPH1_E22-E23-F1__G02_2111516301G.ab1
	694324	Absence of mutation						694324__(S211019-6554F)DIAPH1_E22-E23-F1__B02_2111516296G.ab1
	694713	Absence of mutation						694713__(S211019-6554F)DIAPH1_E22-E23-F1__F03_2111516308G.ab1
	695450	Absence of mutation						695450__(S211019-6554F)DIAPH1_E22-E23-F1__F01_2111516292G.ab1
	695972	Absence of mutation						695972__(S211019-6554F)DIAPH1_E22-E23-F1__E02_2111516299G.ab1
	696537	Absence of mutation						696537__(S211019-6554F)DIAPH1_E22-E23-F1__H02_2111516302G.ab1
	696570	Absence of mutation						696570__(S211019-6554F)DIAPH1_E22-E23-F1__C02_2111517007G.ab1
	699639	Absence of mutation						699639__(S211019-6554F)DIAPH1_E22-E23-F1__D02_2111516298G.ab1
	700431	Absence of mutation						700431__(S211019-6554F)DIAPH1_E22-E23-F1__A02_2111516295G.ab1
	700939	Absence of mutation						700939__(S211019-6554F)DIAPH1_E22-E23-F1__C12_2111516317G.ab1
DIAPH1_E24	542481	Absence of mutation						542481__(S211019-6554R)DIAPH1_E24-R1__D07_2111516338G.ab1
	573342	Absence of mutation						573342__(S211019-6554R)DIAPH1_E24-R1__C02_2111517334G.ab1
	633635	Absence of mutation						633635__(S211019-6554R)DIAPH1_E24-R1__B08_2111516738G.ab1
	649954	Absence of mutation						649954__(S211019-6554R)DIAPH1_E24-R1__C11_2111515605G.ab1
	652134	Absence of mutation						652134__(S211019-6554R)DIAPH1_E24-R1__B08_2111516344G.ab1
	652614	Absence of mutation						652614__(S211019-6554R)DIAPH1_E24-R1__H08_2111516743G.ab1
	654393	Absence of mutation						654393__(S211019-6554R)DIAPH1_E24-R1__H01_2111517331G.ab1
	656399	Absence of mutation						656399__(S211019-6554R)DIAPH1_E24-R1__D05_2111516322G.ab1
	656660	Absence of mutation						656660__(S211019-6554R)DIAPH1_E24-R1__C06_2111516329G.ab1
	658096	Absence of mutation						658096__(S211019-6554R)DIAPH1_E24-R1__H05_2111516326G.ab1
	668482	Absence of mutation						668482__(S211019-6554R)DIAPH1_E24-R1__B11_2111515604G.ab1
	668888	Absence of mutation						668888__(S211019-6554R)DIAPH1_E24-R1__E07_2111516339G.ab1
	670371	Absence of mutation						670371__(S211019-6554R)DIAPH1_E24-R1__A11_2111515603G.ab1
	670536	Absence of mutation						670536__(S211019-6554R)DIAPH1_E24-R1__E02_2111517009G.ab1
	671026	Absence of mutation						671026__(S211019-6554R)DIAPH1_E24-R1__E08_2111516741G.ab1
	671037	Absence of mutation						671037__(S211019-6554R)DIAPH1_E24-R1__D08_2111516346G.ab1
	671448	Absence of mutation						671448__(S211019-6554R)DIAPH1_E24-R1__E08_2111516347G.ab1
	677050	Absence of mutation						677050__(S211019-6554R)DIAPH1_E24-R1__D11_2111515606G.ab1
	677602	Absence of mutation						677602__(S211019-6554R)DIAPH1_E24-R1__A08_2111516737G.ab1
	677789	Absence of mutation						677789__(S211019-6554R)DIAPH1_E24-R1__A02_2111517332G.ab1
	678424	Absence of mutation						678424__(S211019-6554R)DIAPH1_E24-R1__B07_2111516336G.ab1
	678528	Absence of mutation						678528__(S211019-6554R)DIAPH1_E24-R1__G08_2111516742G.ab1
	681614	Absence of mutation						681614__(S211019-6554R)DIAPH1_E24-R1__A08_2111516343G.ab1
	682281	Absence of mutation						682281__(S211019-6554R)DIAPH1_E24-R1__H08_2111516350G.ab1
	682379	Absence of mutation						682379__(S211019-6554R)DIAPH1_E24-R1__C05_2111516321G.ab1
	682929	Absence of mutation						682929__(S211019-6554R)DIAPH1_E24-R1__D08_2111516740G.ab1
	688419	Absence of mutation						688419__(S211019-6554R)DIAPH1_E24-R1__C08_2111516739G.ab1
	688943	Absence of mutation						688943__(S211019-6554R)DIAPH1_E24-R1__G02_2111517011G.ab1
	689135	Absence of mutation						689135__(S211019-6554R)DIAPH1_E24-R1__G07_2111516341G.ab1
	690983	Absence of mutation						690983__(S211019-6554R)DIAPH1_E24-R1__C08_2111516345G.ab1
	691855	Absence of mutation						691855__(S211019-6554R)DIAPH1_E24-R1__E05_2111516323G.ab1
	691909	Absence of mutation						691909__(S211019-6554R)DIAPH1_E24-R1__F08_2111516348G.ab1
	692485	Absence of mutation						692485__(S211019-6554R)DIAPH1_E24-R1__A05_2111516319G.ab1
	693282	Absence of mutation						693282__(S211019-6554R)DIAPH1_E24-R1__A07_2111516335G.ab1
	693426	Absence of mutation						693426__(S211019-6554R)DIAPH1_E24-R1__F06_2111516332G.ab1
	694094	Absence of mutation						694094__(S211019-6554R)DIAPH1_E24-R1__G05_2111516325G.ab1
	694100	Absence of mutation						694100__(S211019-6554R)DIAPH1_E24-R1__G06_2111516333G.ab1
	694324	Absence of mutation						694324__(S211019-6554R)DIAPH1_E24-R1__B06_2111516328G.ab1
	694713	Absence of mutation						694713__(S211019-6554R)DIAPH1_E24-R1__B02_2111517333G.ab1
	695450	Absence of mutation						695450__(S211019-6554R)DIAPH1_E24-R1__F05_2111516324G.ab1
	695972	Absence of mutation						695972__(S211019-6554R)DIAPH1_E24-R1__H09_2111516331G.ab1
	696537	Absence of mutation						696537__(S211019-6554R)DIAPH1_E24-R1__H06_2111516334G.ab1
	696570	Absence of mutation						696570__(S211019-6554R)DIAPH1_E24-R1__F02_2111517010G.ab1
	699639	Absence of mutation						699639__(S211019-6554R)DIAPH1_E24-R1__D06_2111516330G.ab1
	700431	Absence of mutation						700431__(S211019-6554R)DIAPH1_E24-R1__A06_2111516327G.ab1
	700939	Absence of mutation						700939__(S211019-6554R)DIAPH1_E24-R1__G08_2111516349G.ab1
DIAPH1_E25	542481	Absence of mutation						542481__(S211019-6555F)DIAPH1_E25-E26-R1__D11_2111516370G.ab1
	573342	GA	no rs refer	c.3358G>A	p.E1120K	G	ggagctgggc[G/A]agtacttcct	573342__(S211019-6555F)DIAPH1_E25-E26-R1__H11_2111516374G.ab1
	633635	Absence of mutation						633635__(S211019-6555F)DIAPH1_E25-E26-R1__B09_2111516745G.ab1
	649954	Absence of mutation						649954__(S211019-6555F)DIAPH1_E25-E26-R1__G11_2111515609G.ab1
	652134	Absence of mutation						652134__(S211019-6555F)DIAPH1_E25-E26-R1__G12_2111516376G.ab1
	652614	Absence of mutation						652614__(S211019-6555F)DIAPH1_E25-E26-R1__H09_2111516750G.ab1
	654393	Absence of mutation						654393__(S211019-6555F)DIAPH1_E25-E26-R1__B09_2111516352G.ab1
	656399	Absence of mutation						656399__(S211019-6555F)DIAPH1_E25-E26-R1__D09_2111516354G.ab1
	656660	Absence of mutation						656660__(S211019-6555F)DIAPH1_E25-E26-R1__C10_2111516361G.ab1
	658096	Absence of mutation						658096__(S211019-6555F)DIAPH1_E25-E26-R1__H09_2111516358G.ab1
	668482	Absence of mutation						668482__(S211019-6555F)DIAPH1_E25-E26-R1__F11_2111515608G.ab1
	668888	Absence of mutation						668888__(S211019-6555F)DIAPH1_E25-E26-R1__E11_2111516371G.ab1
	670371	Absence of mutation						670371__(S211019-6555F)DIAPH1_E25-E26-R1__E11_2111515607G.ab1
	670536	Absence of mutation						670536__(S211019-6555F)DIAPH1_E25-E26-R1__H02_2111517012G.ab1
	671026	Absence of mutation						671026__(S211019-6555F)DIAPH1_E25-E26-R1__E09_2111516748G.ab1
	671037	Absence of mutation						671037__(S211019-6555F)DIAPH1_E25-E26-R1__D12_2111516378G.ab1
	671448	Absence of mutation						671448__(S211019-6555F)DIAPH1_E25-E26-R1__H12_2111516379G.ab1
	677050	Absence of mutation						677050__(S211019-6555F)DIAPH1_E25-E26-R1__H11_2111515610G.ab1
	677602	Absence of mutation						677602__(S211019-6555F)DIAPH1_E25-E26-R1__A09_2111516744G.ab1
	677789	Absence of mutation						677789__(S211019-6555F)DIAPH1_E25-E26-R1__C11_2111516369G.ab1
	678424	Absence of mutation						678424__(S211019-6555F)DIAPH1_E25-E26-R1__B11_2111516368G.ab1
	678528	Absence of mutation						678528__(S211019-6555F)DIAPH1_E25-E26-R1__G09_2111516749G.ab1
	681614	Absence of mutation						681614__(S211019-6555F)DIAPH1_E25-E26-R1__A12_2111516375G.ab1
	682281	Absence of mutation						682281__(S211019-6555F)DIAPH1_E25-E26-R1__H12_2111516382G.ab1
	682379	Absence of mutation						682379__(S211019-6555F)DIAPH1_E25-E26-R1__C09_2111516353G.ab1
	682929	Absence of mutation						682929__(S211019-6555F)DIAPH1_E25-E26-R1__D09_2111516747G.ab1
	688419	Absence of mutation						688419__(S211019-6555F)DIAPH1_E25-E26-R1__C09_2111516746G.ab1
	688943	Absence of mutation						688943__(S211019-6555F)DIAPH1_E25-E26-R1__B03_2111517014G.ab1
	689135	Absence of mutation						689135__(S211019-6555F)DIAPH1_E25-E26-R1__G11_2111516373G.ab1
	690983	Absence of mutation						690983__(S211019-6555F)DIAPH1_E25-E26-R1__C12_2111516377G.ab1
	691855	Absence of mutation						691855__(S211019-6555F)DIAPH1_E25-E26-R1__E09_2111516355G.ab1
	691909	Absence of mutation						691909__(S211019-6555F)DIAPH1_E25-E26-R1__F12_2111516380G.ab1
	692485	Absence of mutation						692485__(S211019-6555F)DIAPH1_E25-E26-R1__A09_2111516351G.ab1
	693282	Absence of mutation						693282__(S211019-6555F)DIAPH1_E25-E26-R1__A11_2111516367G.ab1
	693426	Absence of mutation						693426__(S211019-6555F)DIAPH1_E25-E26-R1__F10_2111516364G.ab1
	694094	Absence of mutation						694094__(S211019-6555F)DIAPH1_E25-E26-R1__G09_2111516357G.ab1
	694100	Absence of mutation						694100__(S211019-6555F)DIAPH1_E25-E26-R1__G10_2111516365G.ab1
	694324	Absence of mutation						694324__(S211019-6555F)DIAPH1_E25-E26-R1__B10_2111516360G.ab1
	694713	Absence of mutation						694713__(S211019-6555F)DIAPH1_E25-E26-R1__F11_2111516372G.ab1
	695450	Absence of mutation						695450__(S211019-6555F)DIAPH1_E25-E26-R1__F09_2111516356G.ab1
	695972	Absence of mutation						695972__(S211019-6555F)DIAPH1_E25-E26-R1__E10_2111516363G.ab1
	696537	Absence of mutation						696537__(S211019-6555F)DIAPH1_E25-E26-R1__H10_2111516366G.ab1
	696570	Absence of mutation						696570__(S211019-6555F)DIAPH1_E25-E26-R1__A03_2111517013G.ab1
	699639	Absence of mutation						699639__(S211019-6555F)DIAPH1_E25-E26-R1__D10_2111516362G.ab1
	700431	Absence of mutation						700431__(S211019-6555F)DIAPH1_E25-E26-R1__A10_2111516359G.ab1
	700939	Absence of mutation						700939__(S211019-6555F)DIAPH1_E25-E26-R1__G12_2111516381G.ab1
DIAPH1_E26	542481	Absence of mutation						542481__(S211019-6555F)DIAPH1_E25-E26-R1__D11_2111516370G.ab1
	573342	Absence of mutation						573342__(S211019-6555F)DIAPH1_E25-E26-R1__H11_2111516374G.ab1
	633635	Absence of mutation						633635__(S211019-6555F)DIAPH1_E25-E26-R1__B09_2111516745G.ab1
	649954	Absence of mutation						649954__(S211019-6555F)DIAPH1_E25-E26-R1__G11_2111515609G.ab1
	652134	Absence of mutation						652134__(S211019-6555F)DIAPH1_E25-E26-R1__G12_2111516376G.ab1
	652614	Absence of mutation						652614__(S211019-6555F)DIAPH1_E25-E26-R1__H09_2111516750G.ab1
	654393	Absence of mutation						654393__(S211019-6555F)DIAPH1_E25-E26-R1__B09_2111516352G.ab1
	656399	Absence of mutation						656399__(S211019-6555F)DIAPH1_E25-E26-R1__D09_2111516354G.ab1
	656660	Absence of mutation						656660__(S211019-6555F)DIAPH1_E25-E26-R1__C10_2111516361G.ab1
	658096	Absence of mutation						658096__(S211019-6555F)DIAPH1_E25-E26-R1__H09_2111516358G.ab1
	668482	Absence of mutation						668482__(S211019-6555F)DIAPH1_E25-E26-R1__F11_2111515608G.ab1
	668888	Absence of mutation						668888__(S211019-6555F)DIAPH1_E25-E26-R1__E11_2111516371G.ab1
	670371	Absence of mutation						670371__(S211019-6555F)DIAPH1_E25-E26-R1__E11_2111515607G.ab1
	670536	Absence of mutation						670536__(S211019-6555F)DIAPH1_E25-E26-R1__H02_2111517012G.ab1
	671026	Absence of mutation						671026__(S211019-6555F)DIAPH1_E25-E26-R1__E09_2111516748G.ab1
	671037	Absence of mutation						671037__(S211019-6555F)DIAPH1_E25-E26-R1__D12_2111516378G.ab1
	671448	Absence of mutation						671448__(S211019-6555F)DIAPH1_E25-E26-R1__H12_2111516379G.ab1
	677050	Absence of mutation						677050__(S211019-6555F)DIAPH1_E25-E26-R1__H11_2111515610G.ab1
	677602	Absence of mutation						677602__(S211019-6555F)DIAPH1_E25-E26-R1__A09_2111516744G.ab1
	677789	Absence of mutation						677789__(S211019-6555F)DIAPH1_E25-E26-R1__C11_2111516369G.ab1
	678424	Absence of mutation						678424__(S211019-6555F)DIAPH1_E25-E26-R1__B11_2111516368G.ab1
	678528	Absence of mutation						678528__(S211019-6555F)DIAPH1_E25-E26-R1__G09_2111516749G.ab1
	681614	Absence of mutation						681614__(S211019-6555F)DIAPH1_E25-E26-R1__A12_2111516375G.ab1
	682281	Absence of mutation						682281__(S211019-6555F)DIAPH1_E25-E26-R1__H12_2111516382G.ab1
	682379	Absence of mutation						682379__(S211019-6555F)DIAPH1_E25-E26-R1__C09_2111516353G.ab1
	682929	Absence of mutation						682929__(S211019-6555F)DIAPH1_E25-E26-R1__D09_2111516747G.ab1
	688419	Absence of mutation						688419__(S211019-6555F)DIAPH1_E25-E26-R1__C09_2111516746G.ab1
	688943	Absence of mutation						688943__(S211019-6555F)DIAPH1_E25-E26-R1__B03_2111517014G.ab1
	689135	Absence of mutation						689135__(S211019-6555F)DIAPH1_E25-E26-R1__G11_2111516373G.ab1
	690983	Absence of mutation						690983__(S211019-6555F)DIAPH1_E25-E26-R1__C12_2111516377G.ab1
	691855	Absence of mutation						691855__(S211019-6555F)DIAPH1_E25-E26-R1__E09_2111516355G.ab1
	691909	Absence of mutation						691909__(S211019-6555F)DIAPH1_E25-E26-R1__F12_2111516380G.ab1
	692485	Absence of mutation						692485__(S211019-6555F)DIAPH1_E25-E26-R1__A09_2111516351G.ab1
	693282	Absence of mutation						693282__(S211019-6555F)DIAPH1_E25-E26-R1__A11_2111516367G.ab1
	693426	Absence of mutation						693426__(S211019-6555F)DIAPH1_E25-E26-R1__F10_2111516364G.ab1
	694094	Absence of mutation						694094__(S211019-6555F)DIAPH1_E25-E26-R1__G09_2111516357G.ab1
	694100	Absence of mutation						694100__(S211019-6555F)DIAPH1_E25-E26-R1__G10_2111516365G.ab1
	694324	Absence of mutation						694324__(S211019-6555F)DIAPH1_E25-E26-R1__B10_2111516360G.ab1
	694713	Absence of mutation						694713__(S211019-6555F)DIAPH1_E25-E26-R1__F11_2111516372G.ab1
	695450	Absence of mutation						695450__(S211019-6555F)DIAPH1_E25-E26-R1__F09_2111516356G.ab1
	695972	Absence of mutation						695972__(S211019-6555F)DIAPH1_E25-E26-R1__E10_2111516363G.ab1
	696537	Absence of mutation						696537__(S211019-6555F)DIAPH1_E25-E26-R1__H10_2111516366G.ab1
	696570	Absence of mutation						696570__(S211019-6555F)DIAPH1_E25-E26-R1__A03_2111517013G.ab1
	699639	Absence of mutation						699639__(S211019-6555F)DIAPH1_E25-E26-R1__D10_2111516362G.ab1
	700431	Absence of mutation						700431__(S211019-6555F)DIAPH1_E25-E26-R1__A10_2111516359G.ab1
	700939	Absence of mutation						700939__(S211019-6555F)DIAPH1_E25-E26-R1__G12_2111516381G.ab1
DIAPH1_E27	542481	Absence of mutation						542481__(S211019-6555R)DIAPH1_E27-F1__D03_2111516402G.ab1
	573342	Absence of mutation						573342__(S211019-6555R)DIAPH1_E27-F1__H03_2111516406G.ab1
	633635	Absence of mutation						633635__(S211019-6555R)DIAPH1_E27-F1__B10_2111516752G.ab1
	649954	Absence of mutation						649954__(S211019-6555R)DIAPH1_E27-F1__C12_2111515613G.ab1
	652134	Absence of mutation						652134__(S211019-6555R)DIAPH1_E27-F1__B04_2111516408G.ab1
	652614	Absence of mutation						652614__(S211019-6555R)DIAPH1_E27-F1__H10_2111516757G.ab1
	654393	Absence of mutation						654393__(S211019-6555R)DIAPH1_E27-F1__B01_2111516384G.ab1
	656399	Absence of mutation						656399__(S211019-6555R)DIAPH1_E27-F1__A09_2111516386G.ab1
	656660	CT	rs2302102	c.3579C>T	p.Gly1193=	C	taacagaggg[C/T]gatgagacag	656660__(S211019-6555R)DIAPH1_E27-F1__C02_2111516393G.ab1
	658096	Absence of mutation						658096__(S211019-6555R)DIAPH1_E27-F1__H01_2111516390G.ab1
	668482	Absence of mutation						668482__(S211019-6555R)DIAPH1_E27-F1__B12_2111515612G.ab1
	668888	Absence of mutation						668888__(S211019-6555R)DIAPH1_E27-F1__E03_2111516403G.ab1
	670371	Absence of mutation						670371__(S211019-6555R)DIAPH1_E27-F1__A12_2111515611G.ab1
	670536	Absence of mutation						670536__(S211019-6555R)DIAPH1_E27-F1__C03_2111517015G.ab1
	671026	Absence of mutation						671026__(S211019-6555R)DIAPH1_E27-F1__E10_2111516755G.ab1
	671037	Absence of mutation						671037__(S211019-6555R)DIAPH1_E27-F1__D04_2111516410G.ab1
	671448	Absence of mutation						671448__(S211019-6555R)DIAPH1_E27-F1__E04_2111516411G.ab1
	677050	Absence of mutation						677050__(S211019-6555R)DIAPH1_E27-F1__D12_2111515614G.ab1
	677602	Absence of mutation						677602__(S211019-6555R)DIAPH1_E27-F1__A10_2111516751G.ab1
	677789	Absence of mutation						677789__(S211019-6555R)DIAPH1_E27-F1__C03_2111516401G.ab1
	678424	CT	rs2302102	c.3579C>T	p.Gly1193=	C	taacagaggg[C/T]gatgagacag	678424__(S211019-6555R)DIAPH1_E27-F1__B03_2111516400G.ab1
	678528	Absence of mutation						678528__(S211019-6555R)DIAPH1_E27-F1__G10_2111516756G.ab1
	681614	Absence of mutation						681614__(S211019-6555R)DIAPH1_E27-F1__A04_2111516407G.ab1
	682281	Absence of mutation						682281__(S211019-6555R)DIAPH1_E27-F1__H04_2111516414G.ab1
	682379	Absence of mutation						682379__(S211019-6555R)DIAPH1_E27-F1__C01_2111516385G.ab1
	682929	Absence of mutation						682929__(S211019-6555R)DIAPH1_E27-F1__D10_2111516754G.ab1
	688419	Absence of mutation						688419__(S211019-6555R)DIAPH1_E27-F1__C10_2111516753G.ab1
	688943	Absence of mutation						688943__(S211019-6555R)DIAPH1_E27-F1__E03_2111517017G.ab1
	689135	Absence of mutation						689135__(S211019-6555R)DIAPH1_E27-F1__G03_2111516405G.ab1
	690983	Absence of mutation						690983__(S211019-6555R)DIAPH1_E27-F1__C04_2111516409G.ab1
	691855	Absence of mutation						691855__(S211019-6555R)DIAPH1_E27-F1__E01_2111516387G.ab1
	691909	Absence of mutation						691909__(S211019-6555R)DIAPH1_E27-F1__F04_2111516412G.ab1
	692485	Absence of mutation						692485__(S211019-6555R)DIAPH1_E27-F1__A01_2111516383G.ab1
	693282	Absence of mutation						693282__(S211019-6555R)DIAPH1_E27-F1__A03_2111516399G.ab1
	693426	Absence of mutation						693426__(S211019-6555R)DIAPH1_E27-F1__F02_2111516396G.ab1
	694094	Absence of mutation						694094__(S211019-6555R)DIAPH1_E27-F1__G01_2111516389G.ab1
	694100	CT	rs2302102	c.3579C>T	p.Gly1193=	C	taacagaggg[C/T]gatgagacag	694100__(S211019-6555R)DIAPH1_E27-F1__G02_2111516397G.ab1
	694324	Absence of mutation						694324__(S211019-6555R)DIAPH1_E27-F1__B02_2111516392G.ab1
	694713	Absence of mutation						694713__(S211019-6555R)DIAPH1_E27-F1__F03_2111516404G.ab1
	695450	Absence of mutation						695450__(S211019-6555R)DIAPH1_E27-F1__F01_2111516388G.ab1
	695972	Absence of mutation						695972__(S211019-6555R)DIAPH1_E27-F1__E02_2111516395G.ab1
	696537	CT	rs2302102	c.3579C>T	p.Gly1193=	C	taacagaggg[C/T]gatgagacag	696537__(S211019-6555R)DIAPH1_E27-F1__H02_2111516398G.ab1
	696570	Absence of mutation						696570__(S211019-6555R)DIAPH1_E27-F1__D03_2111517016G.ab1
	699639	Absence of mutation						699639__(S211019-6555R)DIAPH1_E27-F1__D02_2111516394G.ab1
	700431	Absence of mutation						700431__(S211019-6555R)DIAPH1_E27-F1__A02_2111516391G.ab1
	700939	Absence of mutation						700939__(S211019-6555R)DIAPH1_E27-F1__G04_2111516413G.ab1
DIAPH1_E28	542481	Absence of mutation						542481__(S211019-6556F)DIAPH1_E28-R1_C04_2111517354G.ab1
	573342	Absence of mutation						573342__(S211019-6556F)DIAPH1_E28-R1_F01_2111517358G.ab1
	633635	Absence of mutation						633635__(S211019-6556F)DIAPH1_E28-R1_H05_2111517368G.ab1
	649954	Absence of mutation						649954__(S211019-6556F)DIAPH1_E28-R1__G12_2111515617G.ab1
	652134	Absence of mutation
	652614	Absence of mutation						652614__(S211019-6556F)DIAPH1_E28-R1_A07_2111517373G.ab1
	654393	Absence of mutation						654393__(S211019-6556F)DIAPH1_E28-R1_E02_2111517336G.ab1
	656399	Absence of mutation						656399__(S211019-6556F)DIAPH1_E28-R1_F02_2111517338G.ab1
	656660	Absence of mutation						656660__(S211019-6556F)DIAPH1_E28-R1_D03_2111517345G.ab1
	658096	Absence of mutation
	668482	Absence of mutation						668482__(S211019-6556F)DIAPH1_E28-R1__F12_2111515616G.ab1
	668888	Absence of mutation						668888__(S211019-6556F)DIAPH1_E28-R1_D04_2111517355G.ab1
	670371	Absence of mutation						670371__(S211019-6556F)DIAPH1_E28-R1__E12_2111515615G.ab1
	670536	Absence of mutation						670536__(S211019-6556F)DIAPH1_E28-R1_F06_2111517374G.ab1
	671026	Absence of mutation						671026__(S211019-6556F)DIAPH1_E28-R1_C06_2111517371G.ab1
	671037	Absence of mutation						671037__(S211019-6556F)DIAPH1_E28-R1_B05_2111517362G.ab1
	671448	Absence of mutation						671448__(S211019-6556F)DIAPH1_E28-R1_C05_2111517363G.ab1
	677050	Absence of mutation						677050__(S211019-6556F)DIAPH1_E28-R1__H12_2111515618G.ab1
	677602	Absence of mutation						677602__(S211019-6556F)DIAPH1_E28-R1_G05_2111517367G.ab1
	677789	Absence of mutation						677789__(S211019-6556F)DIAPH1_E28-R1_F04_2111517921G.ab1
	678424	Absence of mutation						678424__(S211019-6556F)DIAPH1_E28-R1_B04_2111517352G.ab1
	678528	Absence of mutation						678528__(S211019-6556F)DIAPH1_E28-R1_D06_2111517372G.ab1
	681614	Absence of mutation						681614__(S211019-6556F)DIAPH1_E28-R1_E08_2111517959G.ab1
	682281	Absence of mutation						682281__(S211019-6556F)DIAPH1_E28-R1_F05_2111517366G.ab1
	682379	Absence of mutation						682379__(S211019-6556F)DIAPH1_E28-R1_C04_2111517918G.ab1
	682929	Absence of mutation						682929__(S211019-6556F)DIAPH1_E28-R1_B06_2111517370G.ab1
	688419	Absence of mutation						688419__(S211019-6556F)DIAPH1_E28-R1_A06_2111517369G.ab1
	688943	Absence of mutation						688943__(S211019-6556F)DIAPH1_E28-R1_G01_2111517376G.ab1
	689135	Absence of mutation						689135__(S211019-6556F)DIAPH1_E28-R1_F04_2111517357G.ab1
	690983	Absence of mutation						690983__(S211019-6556F)DIAPH1_E28-R1_A05_2111517361G.ab1
	691855	Absence of mutation						691855__(S211019-6556F)DIAPH1_E28-R1_G02_2111517339G.ab1
	691909	Absence of mutation						691909__(S211019-6556F)DIAPH1_E28-R1_D05_2111517364G.ab1
	692485	Absence of mutation						692485__(S211019-6556F)DIAPH1_E28-R1_D02_2111517335G.ab1
	693282	Absence of mutation						693282__(S211019-6556F)DIAPH1_E28-R1_E04_2111517920G.ab1
	693426	Absence of mutation						693426__(S211019-6556F)DIAPH1_E28-R1_G03_2111517348G.ab1
	694094	Absence of mutation						694094__(S211019-6556F)DIAPH1_E28-R1_A03_2111517341G.ab1
	694100	Absence of mutation						694100__(S211019-6556F)DIAPH1_E28-R1_H03_2111517349G.ab1
	694324	Absence of mutation						694324__(S211019-6556F)DIAPH1_E28-R1_C03_2111517344G.ab1
	694713	Absence of mutation						694713__(S211019-6556F)DIAPH1_E28-R1_E04_2111517356G.ab1
	695450	Absence of mutation						695450__(S211019-6556F)DIAPH1_E28-R1_H02_2111517340G.ab1
	695972	Absence of mutation						695972__(S211019-6556F)DIAPH1_E28-R1_F03_2111517347G.ab1
	696537	Absence of mutation						696537__(S211019-6556F)DIAPH1_E28-R1_A04_2111517350G.ab1
	696570	Absence of mutation
	699639	Absence of mutation						699639__(S211019-6556F)DIAPH1_E28-R1_E03_2111517346G.ab1
	700431	Absence of mutation						700431__(S211019-6556F)DIAPH1_E28-R1_D04_2111517919G.ab1
	700939	Absence of mutation						700939__(S211019-6556F)DIAPH1_E28-R1_E05_2111517365G.ab1
