# Supplementary material for: Association between DIAPH1 variant and posterior circulation involvement with Moyamoya disease
Source: Sci Rep. 2023 Jul 3;13:10732. doi: 10.1038/s41598-023-37665-1 (PMC10318013; doi:10.1038/s41598-023-37665-1)
Supplement: Supplementary file 2 — Supplementary Information 2. [file 41598_2023_37665_MOESM2_ESM.xlsx]

## Sheet: Sheet1
Table；Primer information
Amplification primer				Primer sequence					Product size(bp)
(S211019-6522F)DIAPH1_E1-F				TGGGTCCGAATGGTTAG					718
(S211019-6522R)DIAPH1_E1-R				AAGAAAGGAAGTGAGGCT
(S211019-6523F)DIAPH1_E2-F				TACTTGAGGGAATGTGCT					334
(S211019-6523R)DIAPH1_E2-R				AAAGCCTTGAGATACTGAG
(S211019-6524F)DIAPH1_E3-F				CTACTACAAGGCTTAGAAATG					821
(S211019-6524R)DIAPH1_E3-R				GTTTGTTGTGAATACCTCC
(S211019-6525F)DIAPH1_E4-F				TTCATCCAGTGCTTCAGT					720
(S211019-6525R)DIAPH1_E4-R				TCTCACATACCACCAACATA
(S211019-6526F)DIAPH1_E5-E6-F				TAGGGAATGGGATAGGC					967
(S211019-6526R)DIAPH1_E5-E6-R				AACCAGTGCTGGGAGAC
(S211019-6527F)DIAPH1_E7-F				GATGGTGAAGATCCCTCT					555
(S211019-6527R)DIAPH1_E7-R				TTGAGCCTGTCCTCTGA
(S211019-6528F)DIAPH1_E8-F				AGGACCCTTTCTACCCC					580
(S211019-6528R)DIAPH1_E8-R				TTTTGCTATACCTCTGATGAC
(S211019-6529F)DIAPH1_E9-F				GGTCCTTAGCTTTCAGC					424
(S211019-6529R)DIAPH1_E9-R				TTCCCTTCATAACAGATTC
(S211019-6530F)DIAPH1_E10-E11-F				CCAAGACCTACAATAACATAT					875
(S211019-6530R)DIAPH1_E10-E11-R				TTACACTGATTTTGATGGC
(S211019-6531F)DIAPH1_E12-F				TTTCTGTCTACTGCCTGAT					505
(S211019-6531R)DIAPH1_E12-R				GGTGACTAATGAACCCTAA
(S211019-6532F)DIAPH1_E13-F				GGAGGGGAGTAGGTAAAT					834
(S211019-6532R)DIAPH1_E13-R				CACTAGACAAAGAAATGGAA
(S211019-6533F)DIAPH1_E14-F				TTAGGTCATAACCAGCATC					714
(S211019-6533R)DIAPH1_E14-R				TTCTAGGGGTAAGAGGC
(S211019-6534F)DIAPH1_E15-F				CAGGCAAAAGAGGAGGT					608
(S211019-6534R)DIAPH1_E15-R				GGTGACTAAAATAACAGGAAA
(S211022-6594F)DIAPH1-E16-NF				TGACTCCTCTCAGTTCCTCCA					950
(S211022-6594R)DIAPH1-E16-NR				AGATCGCACCACTGCACTC
(S211019-6536F)DIAPH1_E17-F				GCTATTCTGTGCCTCAAG					375
(S211019-6536R)DIAPH1_E17-R				CATCCAACATACCCTTTC
(S211019-6537F)DIAPH1_E18-F				TGGGCTCAGGTGATTTT					366
(S211019-6537R)DIAPH1_E18-R				AACACGACAGTGGGAGG
(S211019-6538F)DIAPH1_E19-F				GTTACTATCTGGTCCTTTACA					613
(S211019-6538R)DIAPH1_E19-R				CTTAGCTTGTTTCCTTGAC
(S211019-6539F)DIAPH1_E20-F				CCGAAGTGCTGGGATTA					476
(S211019-6539R)DIAPH1_E20-R				AAGGACCATACAGAAAGAAACAT
(S211019-6540F)DIAPH1_E21-F				GAGGTGAATGAGGCTGTT					775
(S211019-6540R)DIAPH1_E21-R				CTCCACTTGCTCGCTGA
(S211019-6541F)DIAPH1_E22-E23-F				GTTTGGCGTGGTGGTGA					887
(S211019-6541R)DIAPH1_E22-E23-R				CGCTCTGCCCTTGTGAC
(S211019-6542F)DIAPH1_E24-F				ATCTCCTTCCTCCCAAAC					634
(S211019-6542R)DIAPH1_E24-R				TCAAAATACTAACAAACCCA
(S211019-6543F)DIAPH1_E25-E26-F				CCTACATGGCTTTGGTT					953
(S211019-6543R)DIAPH1_E25-E26-R				AGATGGGAGGAGCGTCA
(S211019-6544F)DIAPH1_E27-F				TAGGATAAAAGGGAGTGATA					768
(S211019-6544R)DIAPH1_E27-R				ACAAATGCCAACTCAAAT
(S211019-6545F)DIAPH1_E28-F				CTCTGCCCCTTTCTTCA					504
(S211019-6545R)DIAPH1_E28-R				CACTGCCCTTTCCTTCT
Sequencing primer				Primer sequence
(S211019-6546F)DIAPH1_E1-F1				GCGAGGCGTCGTCGTTGT
(S211019-6546R)DIAPH1_E2-F1				CTCCCTCTTTTCCCCAACC
(S211019-6524R)DIAPH1_E3-R				GTTTGTTGTGAATACCTCC
(S211027-6626R)DIAPH1-E4-R1				ACAGGTCCAAGACAAGG
(S211019-6547F)DIAPH1_E5-E6-R1				GATAAACCCCTTCTTGG
(S211019-6547R)DIAPH1_E7-F1				AGTGGTTCTGGGCAAGG
(S211019-6548F)DIAPH1_E8-R1				GGATAGCACCCATCACTTA
(S211019-6548R)DIAPH1_E9-F1				GTTTCCTAATCGGTCTGTG
(S211019-6549F)DIAPH1_E10-E11-R1				CCTGCCTTATTTAATGAGAA
(S211019-6549R)DIAPH1_E12-R1				TTGGGTCTTTGTCTTTACATTTT
(S211019-6550F)DIAPH1_E13-R1				GCAAAGATGCTGGTTATG
(S211019-6550R)DIAPH1_E14-R1				TACACTATTGGGTGCTAAA
(S211019-6551F)DIAPH1_E15-R1				ATGCACCATGTAACTAGATTA
(S211022-6595F)DIAPH1-E16-NF1				GATTAAGTAGTTTATTAGGTTC
(S211022-6595R)DIAPH1-E16-NR1				AGATTGACTGGTGAAGAAATAGA
(S211019-6552F)DIAPH1_E17-F1				ATAATCAGCCAGCCACC
(S211019-6537R)DIAPH1_E18-R				AACACGACAGTGGGAGG
(S211019-6552R)DIAPH1_E19-F1				GGTTGAAGAGGAGGTTAGT
(S211019-6553F)DIAPH1_E20-F1				GAGCCCTGTTAGGAAGA
(S211019-6553R)DIAPH1_E21-F1				TTGCTGACTTATGAATGC
(S211019-6554F)DIAPH1_E22-E23-F1				GCTGTGATCCTCCCATA
(S211019-6554R)DIAPH1_E24-R1				GCATACTGCCCTATCTATC
(S211019-6555F)DIAPH1_E25-E26-R1				ATTGGGGTTAAAGTCCG
(S211019-6555R)DIAPH1_E27-F1				ATACAAGTAAACATGAGCGTG
(S211019-6556F)DIAPH1_E28-R1				TCAGGGTGGTGGGAGTG
